# Supplementary material for: Spatial-reprogramming derived GPNMB+ macrophages interact with COL6A3+ fibroblasts to enhance vascular fibrosis in glioblastoma
Source: Genome Med. 2025 Oct 31;17:136. doi: 10.1186/s13073-025-01553-2 (PMC12577258; doi:10.1186/s13073-025-01553-2)
Supplement: Supplementary file 4 — Additional file 4: Resource List. The reagent information used in this study. [file 13073_2025_1553_MOESM4_ESM.xlsx]

## Sheet: resource list
Product Name	Corporation	Cat No.
GPNMB Monoclonal antibody	Proteintech	66926-1-Ig
GPNMB Monoclonal Antibody (HOST5DS), PE,	Thermo Fisher	12-9838-42
TGFβ3 Antibody (G-9)	Santa Cruz	sc-166833
M-CSF Antibody (D-4)	Santa Cruz	sc-365779
GPNMB/Osteoactivin Protien, Human (Isoform 2, HEK293, Fc)	MCE	HY-P75951
Lipopolysaccharides, from E. coli O55:B5	MCE	HY-D1056
IFN-gamma Protien, Human	MCE	HY-P7025
Phorbol 12-myristate 13-acetate	MCE	HY-18739
Cilengitide (EMD 121974)	MCE	HY-16141
Rabbit Polyclonal Antibody to ITGB5	Promab	P00467
Sotuletinib (Synonyms: BLZ945)	MCE	HY-12768
ICAM1 Antibody (YA725)	MCE	HY-P80502
Fetal Bovine Serum (FBS)	ExCell Bio	FSD500
DAPI	Servicebio	G1012-100ML
Human Transforming Growth Factor Beta 3 (TGF-b3) ELISA Kit	Jonlnbio	JL20084-48T
Human M-CSF(Macrophage Colony-Stimulating Factor) ELISA Kit	FineTest	EH0014
Albumin(bovine fraction V);BSA	MeilunBio	MB4219
Penicillin-Streptomycin Liquid	Solarbio	P1400
Trypsin-EDTA (0.25%), phenol red	gibco	25200-072
RPMI-1640	ZQXZBIO	ZQ-200C07
Dulbecco's Modifed Eagle Medium	gibco	C11995500BT
StemGro Mesenchymal Stem Cell (MSC) Expansion Medium	BasalMedia	T310KJ
Goat Anti-Mouse IgG H&L (Alexa Fluor® 488) preadsorbed	abcam	ab150117
Donkey Anti-Mouse IgG H&L (Alexa Fluor® 647) preadsorbed	abcam	ab150111
TRlpure Reagent	Adilab	351841AX
Crystal violet	Abiowell	AW10364a
PC Memberane Cell Culture Inserts for 24-well plates	NEST	090624ES01
Recombinant Human Interleukin-2 GMP	primegene	GMP-101-02
Recombinant Human Interleukin-7 GMP	primegene	GMP-101-07
Recombinant Human Interleukin-15 GMP	primegene	GMP-101-15
CD28 Monoclonal Antibody (CD28.2)	ThermoFisher	16-0289-81
CD3 Monoclonal Antibody (OKT3)	ThermoFisher	16-0037-81
Brilliant Violet 711™ anti-human CD11b Antibody	Biolegend	101242
APC/Cyanine7 anti-human CD45 Antibody	Biolegend	368516
FITC anti-human CD54 Antibody	Biolegend	353108
PE/Cyanine7 anti-human CD8a Antibody	Biolegend	301012
TOX Monoclonal Antibody (TXRX10), eFluor™ 660, eBioscience™	ThermoFisher	50-6502-82
Mouse Anti-human CD279 (PD-1)/PE Monoclonal Antibody	bioss	bsm-30140M-PE
APC anti-human IFN-γ Antibody	Biolegend	506510
PE anti-human/mouse Granzyme B Recombinant Antibody	Biolegend	372208
Zombie Aqua Fixable Viability Kit	Biolegend	423101
CFDA-SE(5(6)-Carboxyfluorescein diacetate succinimidyl ester)	MCE	HY-D0938
Ovalbumins	MCE	HY-W250978
BD GolgiStop™ Protein Transport Inhibitor (Containing Monensin)	BD	554724
BD Cytofix/Cytoperm™ Fixation/Permeabilization Kit	BD	554714
Anti-CD44 antibody [Hermes-3]	abcam	ab254530
Anti-EGFR antibody [EP38Y]	abcam	ab52894
BD Pharmingen™ PE-Cy™7 Mouse Anti-Human CD24	BD	561646
CD140a (PDGFRA) Monoclonal Antibody (APA5), PE, eBioscience™	ThermoFisher	12-1401-81
COL6A3 Antibody (A-5)	Santa Cruz	sc-515335
